# Supplementary material for: Isolation and characterization of algicidal bacteria from freshwater aquatic environments in China
Source: Front Microbiol. 2023 Mar 9;14:1156291. doi: 10.3389/fmicb.2023.1156291 (PMC10033687; doi:10.3389/fmicb.2023.1156291)
Supplement: Supplementary file 1 [file Table_1.XLSX]

## Sheet: Table S1
Table S1 Water samples and bacterial isolates
Water sampling site	City and Province	Date	Number of tested bacterial strains	Number of algicidal bacterial strains	Water quality level according to the water quality standards for surface waters in China (GB3838-2002)	Recent water bloom events (2016-2021)
Nantong River	Tianjin	2021-10-06	43	1	Ⅱ	NDa
Wetland park	Qingdao, Shandong	2021-11-29	37	1	Ⅱ	ND
Chao Lake	Chaohu, Anhui	2021-10-05	60	2	Ⅳ	Yes
Bainiao Lake	Urumq, Xinjiang	2021-09-08	16	1	Ⅲ	ND
Xiaolvgu park	Urumq, Xinjiang	2021-09-08	51	7	Ⅱ	ND
Kuqa Lake	Kuqa, Xinjiang	2021-10-03	47	2	Ⅱ	ND
CCNU (Central China Normal University) campus pool	Wuhan, Hubei	10-Jul-2020; 9-May-2021	332	17	Ⅳ	Yes
Nan Lake	Wuhan, Hubei	6-Apr-2021; 11-May-2021	185	8	Ⅳ	Yes
Tangxun Lake	Wuhan, Hubei	2021-07-15	45	1	Ⅲ	Yes
Xiaohuang River	Xinyang, Henan	2021-10-06	91	5	Ⅴ	Yes
Baiguishan Reservoir	Pingdingshan, Henan	2021-09-14	67	3	Ⅲ	Yes
Chang River	Jingdezhen, Jiangxi	2021-10-15	49	2	Ⅲ	ND
Qinghe Reservoir	Bijie, Guizhou	2021-11-10	39	2	Ⅲ	ND
Pearl River	Zhoushan, Guangdong	2021-10-13	37	1	Ⅱ	Yes
Meilun River	Chengmai, Hainan	2021-11-23	45	3	Ⅲ	Yes
Erhai Lake	Dali, Yunnan	2021-04-25	92	8	Ⅱ	Yes
Yilong Lake	Shiping, Yunnan	2021-06-20	267	13	V	Yes
aNot detected

## Sheet: Table S2
Table S2 Algicidal activities of the screened bacterial strains													References of simialr algicidal bacteria within the genus
Strain ID	Sampling site	NCBI accession number	Closest bacterial relative (EZbiocloud）	16S rRNA gene sequence similarty		Algicidal ratea
						Cyanobacteria					Algae
						Anabaena sp. PCC 7120	Synechocystis sp. PCC 6803	Microcystis aeruginosa FACHB-927	Microcystis aeruginosa FACHB-524		Chlamydomonas reinhardtii 21gr	Chlorella sp.FACHB-1463
Prokaryotic cyanobacterial algicidal bacteria
MERES5	Erhai Lake	OP364775	Microbacterium oxydans DSM 20578	0.9961	Bacteria;Actinobacteria;Actinomycetia;Microbacteriales;Microbacteriaceae;Microbacterium	34.95%±0.86%	63.90%±0.65%	40.88%±0.54%	23.27%±0.18%		28.01%±0.35%	20.49%±0.49%	Guo, H., Zhang, W., et al.(2019).Process of algae-lysis and chlorophyll degradation kinetics of Microbacterium oleivoran bacteria. Environ Chen. 6,1274-1281.
MERES3-2	Erhai Lake	OP364774	Micrococcus endophyticus YIM 56238	0.978	Bacteria;Actinobacteria;Actinomycetia;Micrococcales;Micrococcaceae;Micrococcus	27.50%±1.11%	63.40%±1.16%	47.42%±0.57%	25.31%±0.43%		24.91%±0.17%	9.54%±1.44%	Shi, R.(2012).Algicidal activities of marine bacterium isolated from a HABs area,South China(Dissertation for Master Degree of Shanghai Ocean University)
MERSZ-2	CCNU campus	OP364761	Flectobacillus roseus GFA-11	0.9912	Bacteria;Bacteroidetes;Cytophagia;Cytophagales;Spirosomaceae;Flectobacillus	53.81%±0.71%	63.54%±0.30%	13.48%±2.16%	18.25%±6.36%		8.24%±1.26%	15.15%±1.51%	NRb
MERES16	Erhai Lake	OP364777	Flavobacterium chryseum CCM 8826	0.9619	Bacteria;Bacteroidetes;Flavobacteriia;Flavobacteriales;Flavobacteriaceae;Flavobacterium	18.60%±1.00%	61.27%±1.26%	31.03%±1.51%	10.30%±0.42%		6.94%±2.27%	6.59%±0.93%	Inoue, A., Nishiyama, R., Mochizuki, S., & Ojima, T. (2015). Identification of a 4-deoxy-L-erythro-5-hexoseulose uronic acid reductase, FlRed, in an alginolytic bacterium Flavobacterium sp. strain UMI-01. Mar Drugs. 13, 493–508. doi:10.3390/md13010493
MERSZ-12	CCNU campus	OP364765	Sphingobacterium mucilaginosum THG-SQA8	0.9915	Bacteria;Bacteroidetes;Sphingobacteriia;Sphingobacteriales;Sphingobacteriaceae;Sphingobacterium	51.48%±0.94%	61.66%±0.83%	32.69%±0.30%	38.60%±1.40%		-8.25%±3.12%	22.60%±0.82%	Liu, Z., Ning, X., Li, W., Wang, Z., Shan, S., Li, X.(2016).lsolation and primary study of three algicidal bacteria strains of Tai lake. Food and Fermentation Industries. 2,59-64. doi:10.13995/j.cnki.11-1802/ts.201602011.
MERTX3-1	Tangxun Lake	OP364771	Bacillus velezensis CR-502	0.9856	Bacteria;Firmicutes;Bacilli;Bacillales;Bacillaceae;Bacillus	77.43%±0.59%	23.13%±1.07%	81.74%±0.60%	85.53%±0.43%		23.96%±2.80%	18.44%±3.70%	Lin, Z., Chen, B., & Zhao, L. (2020). Fluorescence-based bioassays with dose-response curve and relative potency in measuring algicidal virulence of Bacillus sp. B1 exudates against Heterosigma akashiwo. Sci Total Environ, 724, 137691. doi:10.1016/j.scitotenv.2020.137691
MERBGSN32	Baiguishan Reservoir	OP364781	Bacillus paralicheniformis KJ-16	0.9963	Bacteria;Firmicutes;Bacilli;Bacillales;Bacillaceae;Bacillus	26.79%±1.69%	54.56%±0.47%	30.42%±1.11%	68.46%±0.97%		31.03%±2.01%	16.73%±1.28%	Lin, Z., Chen, B., & Zhao, L. (2020). Fluorescence-based bioassays with dose-response curve and relative potency in measuring algicidal virulence of Bacillus sp. B1 exudates against Heterosigma akashiwo. Sci Total Environ, 724, 137691. doi:10.1016/j.scitotenv.2020.137691
MERES8	Erhai Lake	OP364834	Bacillus altitudinis 41KF2b	0.9939	Bacteria;Firmicutes;Bacilli;Bacillales;Bacillaceae;Bacillus	32.05%±0.04%	62.14%±1.00%	39.05%±0.74%	21.33%±0.51%		10.81%±1.08%	4.97%±0.94%	Hou, X., Yan, Y., Wang, Y., Jiang, T., Zhang, X., Dai, X., Igarashi, Y., Luo, F., & Yang, C. (2023). An insight into algicidal characteristics of Bacillus altitudinis G3 from dysfunctional photosystem and overproduction of reactive oxygen species. Chemosphere, 310, 136767. doi:10.1016/j.chemosphere.2022.136767
MERYL5-20	Yilong Lake	OP364779	Bacillus velezensis CR-502	0.993	Bacteria;Firmicutes;Bacilli;Bacillales;Bacillaceae;Bacillus	50.90%±0.18%	59.28%±2.08%	21.06%±1.56%	79.91%±0.45%		-1.34%±1.88%	38.87%±0.85%	Lin, Z., Chen, B., & Zhao, L. (2020). Fluorescence-based bioassays with dose-response curve and relative potency in measuring algicidal virulence of Bacillus sp. B1 exudates against Heterosigma akashiwo. Sci Total Environ, 724, 137691. doi:10.1016/j.scitotenv.2020.137691
MERES3-1	Erhai Lake	OP364773	Exiguobacterium artemiae 9AN	0.9906	Bacteria;Firmicutes;Bacilli;Bacillales;Exiguobacterium_f;Exiguobacterium	19.57%±0.78%	60.00%±0.38%	45.53%±1.28%	51.57%±0.15%		21.81%±1.07%	1.30%±1.18%	Li, Y., Liu, L., Xu, Y., Li, P., Zhang, K., Jiang, X., Zheng, T., & Wang, H. (2017). Stress of algicidal substances from a bacterium Exiguobacterium sp. h10 on Microcystis aeruginosa.Lett Appl Microbiol. 64, 57–65. doi:10.1111/lam.12678
MERES12	Erhai Lake	OP364776	Exiguobacterium undae DSM 14481	0.9931	Bacteria;Firmicutes;Bacilli;Bacillales;Exiguobacterium_f;Exiguobacterium	28.33%±1.82%	64.39%±1.00%	39.17%±1.18%	18.52%±1.42%		18.52%±1.42%	4.12%±1.13%	Li, Y., Liu, L., Xu, Y., Li, P., Zhang, K., Jiang, X., Zheng, T., & Wang, H. (2017). Stress of algicidal substances from a bacterium Exiguobacterium sp. h10 on Microcystis aeruginosa.Lett Appl Microbiol. 64, 57–65. doi:10.1111/lam.12678
MEREN4	Erhai Lake	OP364772	Lysinibacillus fusiformis NBRC 15717	0.9955	Bacteria;Firmicutes;Bacilli;Bacillales;Planococcaceae;Metasolibacillus	31.88%±2.39%	54.48%±0.42%	67.17%±0.74%	64.86%±9.07%		27.97%±3.53%	17.95%±1.83%	Cheng, J.(2021).Study on the algicidal characteristicsand mechanism of Lysinibacillus fusiformis DMC-2(Dissertation for Master Degree of Southwest Univer sity)
MERSZ-14	CCNU campus	OP364766	Asticcacaulis excentricus CB 48	0.9874	Bacteria;Proteobacteria;Alphaproteobacteria;Caulobacterales;Caulobacteraceae;Asticcacaulis	14.18%±1.57%	65.42%±0.79%	29.81%±1.62%	38.26%±12.76%		10.63%±3.82%	23.17%±0.64%	NR
MERSZ-15	CCNU campus	OP364767	Allorhizobium pseudoryzae J3-A127	0.9753	Bacteria;Proteobacteria;Alphaproteobacteria;Rhizobiales;Rhizobiaceae;Allorhizobium	-8.37%±4.23%	68.31%±0.44%	14.56%±0.91%	40.55%±0.64%		13.68%±4.82%	13.15%±0.45%	NR
MERSZ-6	CCNU campus	OP364833	Rhizobium wuzhouense W44	0.9823	Bacteria;Proteobacteria;Alphaproteobacteria;Rhizobiales;Rhizobiaceae;Rhizobium	47.23%±0.66%	70.37%±0.55%	43.01%±1.59%	42.97%±1.51%		46.31%±0.95%	31.14%±2.89%	Pal, M., Purohit, H. J., & Qureshi, A. (2021). Genomic insight for algicidal activity in Rhizobium strain AQ_MP. Arch Microbiol. 203, 5193–5203. doi:10.1007/s00203-021-02496-z
MERSZ-11	CCNU campus	OP364764	Oleisolibacter albus NAU-10	0.9884	Bacteria;Proteobacteria;Alphaproteobacteria;Rhodospirillales;Azospirillaceae;Oleisolibacter	49.94%±1.85%	49.55%±0.80%	9.46%±1.37%	69.23%±8.98%		22.13%±7.87%	27.83%±0.62%	NR
MERNS14-1	Nan Lake	OP364770	Sphingomonas echinoides ATCC 14820	0.9906	Bacteria;Proteobacteria;Alphaproteobacteria;Sphingomonadales;Sphingomonadaceae;Sphingomonas	14.99%±2.44%	56.61%±0.54%	68.19%±0.67%	26.68%±0.38%		56.17%±0.54%	20.96%±2.37%	Xie, J.,Yin, G.,Zheng, X.,Lu, B.,Xu, P.(2005).Separation and Lytic Study of One Algae-lysing Bacteria. Journal of Jiangsu Ocean University(Natural Science Edition).1,69-71.
MERJM6	Nan Lake	OP364768	Achromobacter marplatensis B2	0.9963	Bacteria;Proteobacteria;Betaproteobacteria;Burkholderiales;Alcaligenaceae;Achromobacter	59.10%±1.25%	32.73%±1.00%	64.28%±1.35%	79.14%±0.77%		45.48%±1.21%	45.29%±0.57%	Wei, W., Zhao, G., Liu, X.(2008).Studies of separation and appraisal of an algae-lysing bacteria and its dissolved algae matter. China Environmental Science. 5,461-465.
MERYL1-5	Yilong Lake	OP364780	Hydrogenophaga flava NBRC 102514	0.986	Bacteria;Proteobacteria;Betaproteobacteria;Burkholderiales;Comamonadaceae;Hydrogenophaga	4.46%±1.62%	47.33%±0.95%	81.30%±0.59%	82.86%±1.08%		19.72%±1.32%	25.14%±1.70%	Yamaguchi, T., Narsico, J., Kobayashi, T., Inoue, A., & Ojima, T. (2019). Production of poly(3-hydroyxybutylate) by a novel alginolytic bacterium Hydrogenophaga sp. strain UMI-18 using alginate as a sole carbon source. J Biosci Bioeng.128, 203–208. doi:10.1016/j.jbiosc.2019.02.008
MERSZ-1	CCNU campus	OP364760	Hydrogenophaga laconesensis HWB-10	0.9895	Bacteria;Proteobacteria;Betaproteobacteria;Burkholderiales;Comamonadaceae;Hydrogenophaga	10.10%±2.90%	63.78%±0.62%	16.14%±0.83%	25.01%±2.97%		22.38%±0.64%	5.11%±0.71%	Jung, S. W., Kim, B. H., Katano, T., Kong, D. S., & Han, M. S. (2008). Pseudomonas fluorescens HYK0210-SK09 offers species-specific biological control of winter algal blooms caused by freshwater diatom Stephanodiscus hantzschii. J Appl Microbiol, 105, 186–195. doi:10.1111/j.1365-2672.2008.03733.x
MERSZ-4	CCNU campus	OP364762	Inhella inkyongensis IMCC1713	0.9846	Bacteria;Proteobacteria;Betaproteobacteria;Burkholderiales;Comamonadaceae;Inhella	61.94%±0.13%	43.04%±0.12%	-3.19%±2.20%	30.46%±9.61%		17.93%±5.69%	6.00%±1.04%	NR
MERXh5	Xiaohuang River	OP364782	Kinneretia asaccharophila KIN192	0.9848	Bacteria;Proteobacteria;Betaproteobacteria;Burkholderiales;Comamonadaceae;Kinneretia	29.42%±0.58%	36.64%±0.82%	13.80%±0.58%	84.52%±0.90%		8.89%±0.47%	53.06%±1.65%	NR
MEZCR11	Nan Lake	OP364769	Paucibacter aquatile CR182	0.993	Bacteria;Proteobacteria;Betaproteobacteria;Burkholderiales;Comamonadaceae;Paucibacter	42.58%±1.54%	45.68%±0.79%	67.96%±1.04%	82.28%±0.84%		50.87%±1.53%	52.45%±0.93%	Le, V. V., Ko, S. R., Kang, M., Lee, S. A., Oh, H. M., & Ahn, C. Y. (2022). Algicide capacity of Paucibacter aquatile DH15 on Microcystis aeruginosa by attachment and non-attachment effects. Environ Pollut.302, 119079. https://doi.org/10.1016/j.envpol.2022.119079
MERYLM22	Yilong Lake	OP364778	Roseateles terrae CCUG 52222	0.9986	Bacteria;Proteobacteria;Betaproteobacteria;Burkholderiales;Comamonadaceae;Roseateles	36.51%±0.81%	84.56%±1.14%	74.58%±0.94%	55.49%±0.82%		34.82%±1.18%	35.38%±1.00%	NR
MERSZ-7	CCNU campus	OP364763	Microvirga calopogonii CCBAU 65841	0.9923	Bacteria;Proteobacteria;Gammaproteobacteria;Enterobacterales;Enterobacteriaceae;Kosakonia	29.05%±3.31%	53.86%±0.66%	65.16%±0.95%	40.57%±7.89%		31.41%±2.07%	22.95%±0.19%	NR
MERD2	CCNU campus	OP364759	Serratia nematodiphila DSM 21420	0.991	Bacteria;Proteobacteria;Gammaproteobacteria;Enterobacterales;Yersiniaceae;Serratia	64.51%±0.55%	74.99%±0.59%	68.38%±2.25%	63.53%±7.91%		57.74%±0.64%	19.63%±0.35%	Yang, F., Wei, H. Y., Li, X. Q., Li, Y. H., Li, X. B., Yin, L. H., & Pu, Y. P. (2013). Isolation and characterization of an algicidal bacterium indigenous to lake Taihu with a red pigment able to lyse microcystis aeruginosa. Biomed Environ Sci. 26, 148–154. doi:10.3967/0895-3988.2013.02.009
MERNQ19	Nan Lake	OP364819	Serratia marcescens ATCC 13880	0.9817	Bacteria;Proteobacteria;Gammaproteobacteria;Enterobacterales;Yersiniaceae;Serratia	59.80%±0.59%	73.50%±0.26%	80.54%±1.10%	87.89%±0.28%		24.08%±2.68%	-11.60%±1.73%	Lu, Q., (2016).Synergistic Effects of Prodigiosin and Indigenous Microcystin-degrading Bacteria on Microcystis aeruginosa(Dissertation for Master Degree of Southeast University)
Eukaryotic algal algicidal bacteria
MERBNN2	Bainiao Lake	OP364798	Streptomyces violascens ISP 5183	0.9897	Bacteria;Actinobacteria;Actinomycetia;Streptomycetales;Streptomycetaceae;Streptomyces	39.48%±1.13%	2.50%±2.25%	12.46%±1.65%	5.29%±5.01%		82.71%±0.21%	84.09%±0.26%	Kong, Y., Chen, J., Xu, X., et al. (2013). Spectra characteristic of degradation products and inhibition mechanism of streptomyces sp. hjc-d1 on microcystis aeruginosa. Spectrosc Spect Ana.33,167-171. doi:10.3964/j.issn.1000-0593(2013)01-0167-05
MERXLGS3	Xiaolvgu park	OP364794	Flectobacillus roseus GFA-11	0.9927	Bacteria;Bacteroidetes;Cytophagia;Cytophagales;Spirosomaceae;Flectobacillus	29.73%±0.78%	6.12%±1.78%	11.17%±1.06%	4.45%±1.99%		75.58%±0.37%	65.73%±0.30%	NR
MERML15	Meilun River	OP364806	Bacillus cereus ATCC 14579	0.9911	Bacteria;Firmicutes;Bacilli;Bacillales;Bacillaceae;Bacillus	23.27%±3.58%	19.42%±1.06%	21.52%±1.26%	23.58%±1.15%		93.67%±0.15%	82.88%±0.14%	Hu, X., Su, H., Xu, Y., et al. (2020). Algicidal properties of fermentation products from bacillus cereus strain jzbc1 dissolving dominant dinoflagellate species scrippsiella trochoidea, prorocentrum micans, and peridinium umbonatum. Biologia: Casopis Slovenskej Akademie Vied.11, 75.doi:10.2478/s11756-020-00500-3
MERCHX7	Chao Lake	OP364800	Bacillus altitudinis 41KF2b	0.9905	Bacteria;Firmicutes;Bacilli;Bacillales;Bacillaceae;Bacillus	27.24%±0.50%	-6.34%±1.64%	12.78%±6.50%	16.84%±0.46%		63.49%±1.02%	45.19%±0.82%	Hou, X., Yan, Y., Wang, Y., Jiang, T., Zhang, X., Dai, X., Igarashi, Y., Luo, F., & Yang, C. (2023). An insight into algicidal characteristics of Bacillus altitudinis G3 from dysfunctional photosystem and overproduction of reactive oxygen species. Chemosphere.310, 136767. doi:10.1016/j.chemosphere.2022.136767
MERWZ-1	CCNU campus	OP364807	Bacillus velezensis CR-502	0.995	Bacteria;Firmicutes;Bacilli;Bacillales;Bacillaceae;Bacillus	14.14%±3.90%	10.51%±0.30%	5.60%±0.78%	17.20%±0.86%		60.58%±0.59%	56.88%±0.32%	Hu, X., Su, H., Xu, Y., et al. (2020). Algicidal properties of fermentation products from bacillus cereus strain jzbc1 dissolving dominant dinoflagellate species scrippsiella trochoidea, prorocentrum micans, and peridinium umbonatum. Biologia: Casopis Slovenskej Akademie Vied.11, 75. doi:10.2478/s11756-020-00500-3
MERBGSN25	Baiguishan Reservoir	OP364802	Bacillus albus N35-10-2	0.9917	Bacteria;Firmicutes;Bacilli;Bacillales;Bacillaceae;Bacillus	13.30%±0.90%	14.14%±0.87%	19.14%±1.02%	26.84%±0.31%		29.37%±0.95%	62.46%±0.68%	Lin, Z., Chen, B., & Zhao, L. (2020). Fluorescence-based bioassays with dose-response curve and relative potency in measuring algicidal virulence of Bacillus sp. B1 exudates against Heterosigma akashiwo. Sci Total Environ. 724, 137691. doi:10.1016/j.scitotenv.2020.137691
MERYS24	CCNU campus	OP364785	Paenibacillus polymyxa ATCC 842	0.9874	Bacteria;Firmicutes;Bacilli;Bacillales;Paenibacillaceae;Paenibacillus	31.76%±0.94%	33.74%±2.10%	28.29%±1.13%	24.55%±0.61%		95.84%±0.18%	95.47%±0.15%	Zhao, N., Yi, L., Ren, S., Yin, Q., Xiang, W., Zhang, X., & Xie, B. (2022). Algicidal interaction between Paenibacillus polymyxa MEZ6 and microalgae. J Appl Microbiol. 133, 646–655. doi:10.1111/jam.15592
MERBGS9	Baiguishan Reservoir	OP364803	Paenibacillus polymyxa ATCC 842	0.9866	Bacteria;Firmicutes;Bacilli;Bacillales;Paenibacillaceae;Paenibacillus	20.30%±1.00%	7.53%±2.00%	43.02%±2.10%	14.10%±1.35%		94.76%±0.33%	86.75%±0.45%	Zhao, N., Yi, L., Ren, S., Yin, Q., Xiang, W., Zhang, X., & Xie, B. (2022). Algicidal interaction between Paenibacillus polymyxa MEZ6 and microalgae. J Appl Microbiol. 133, 646–655. https://doi.org/10.1111/jam.15592
MERYL1-54	Yilong Lake	OP364793	Acidovorax RCCC_s 106	0.9909	Bacteria;Proteobacteria;Betaproteobacteria;Burkholderiales;Comamonadaceae;Acidovorax	-12.00%±4.60%	4.17%±4.25%	-1.93%±0.87%	11.46%±0.42%		65.86%±1.04%	40.65%±1.18%	Kang, Y., Cho, S., Kang, Y. et al. (2008). Isolation, identification and characterization of algicidal bacteria against Stephanodiscus hantzschii and Peridinium bipes for the control of freshwater winter algal blooms. J Appl Phycol. 20, 375–386. doi:10.1007/s10811-007-9267-3
MERXh29	Xiaohuang River	OP364808	Delftia tsuruhatensis NBRC 16741	0.9937	Bacteria;Proteobacteria;Betaproteobacteria;Burkholderiales;Comamonadaceae;Delftia	10.30%±0.66%	7.12%±1.42%	39.30%±0.28%	1.07%±2.52%		62.23%±0.34%	86.33%±0.53%	Chen,S., Haga, M., Imai, I., et al.(2023) Function of the algicidal bacterium Pseudomonas sp. Go58 isolated from the biofilm on a water plant, and its active compounds, pyoluteorins, Science of the Total Environment. https://doi.org/10.1016/j.scitotenv.2023.162088
MERC1	CCNU campus	OP364783	Massilia eburnea 10R5-21	0.9881	Bacteria;Proteobacteria;Betaproteobacteria;Burkholderiales;Oxalobacteraceae;Massilia	37.31%±0.97%	49.04%±7.87%	37.71%±0.25%	28.69%±0.47%		80.73%±1.19%	58.04%±0.36%	NR
MERYL5-26	Yilong Lake	OP364789	Vogesella urethralis YM-1	0.9909	Bacteria;Proteobacteria;Betaproteobacteria;Neisseriales;Neisseriaceae;Vogesella	34.53%±1.67%	21.60%±3.31%	11.84%±2.38%	-7.37%±1.39%		63.15%±1.28%	54.08%±1.11%	NR
MERNT6	Nantong River	OP364801	Aeromonas caviae CECT 838	0.9895	Bacteria;Proteobacteria;Gammaproteobacteria;Aeromonadales;Aeromonadaceae;Aeromonas	18.59%±0.33%	3.61%±1.37%	-8.29%±2.33%	-2.36%±2.50%		92.22%±0.39%	84.23%±0.21%	Weiss, G., Kovalerchick, D., Lieman-Hurwitz, J., Murik, O., De Philippis, R., Carmeli, S., Sukenik, A., & Kaplan, A. (2019). Increased algicidal activity of Aeromonas veronii in response to Microcystis aeruginosa: interspecies crosstalk and secondary metabolites synergism. Environ Microbiol. 21, 1140–1150. doi:10.1111/1462-2920.14561
MERXhN30	Xiaohuang River	OP364805	Aeromonas enteropelogenes CECT 4487	0.9863	Bacteria;Proteobacteria;Gammaproteobacteria;Aeromonadales;Aeromonadaceae;Aeromonas	9.37%±0.63%	10.80%±1.51%	24.85%±2.08%	23.26%±1.34%		23.73%±1.70%	63.90%±0.69%	Weiss, G., Kovalerchick, D., Lieman-Hurwitz, J., Murik, O., De Philippis, R., Carmeli, S., Sukenik, A., & Kaplan, A. (2019). Increased algicidal activity of Aeromonas veronii in response to Microcystis aeruginosa: interspecies crosstalk and secondary metabolites synergism. Environ Microbiol. 21, 1140–1150. doi:10.1111/1462-2920.14561
MERKC33	Kuqa Lake	OP364799	Pseudoxanthomonas arseniciresistens KAs 5-3	0.9889	Bacteria;Proteobacteria;Gammaproteobacteria;Lysobacterales;Lysobacteraceae;Pseudoxanthomonas	12.52%±0.98%	-13.84%±1.11%	13.53%±1.63%	-0.96%±1.30%		67.93%±0.25%	34.97%±0.37%	NR
MERYL1-3	Yilong Lake	OP364791	Acinetobacter NHRN_s WCHA55	0.9881	Bacteria;Proteobacteria;Gammaproteobacteria;Moraxellales;Moraxellaceae;Acinetobacter	5.51%±1.08%	5.70%±3.47%	1.52%±1.65%	14.15%±1.29%		66.34%±1.05%	37.87%±1.06%	Li, H., Ai, H., Kang, L., Sun, X., & He, Q. (2016). Simultaneous Microcystis Algicidal and Microcystin Degrading Capability by a Single Acinetobacter Bacterial Strain. Environ Sci Technol. 50, 11903–11911. doi:10.1021/acs.est.6b03986
MERYL1-28	Yilong Lake	OP364792	Acinetobacter lwoffii NCTC 5866	0.9942	Bacteria;Proteobacteria;Gammaproteobacteria;Moraxellales;Moraxellaceae;Acinetobacter	-9.89%±5.18%	-2.18%±3.97%	4.76%±1.92%	20.62%±0.79%		60.62%±1.19%	54.45%±0.91%	Li, H., Ai, H., Kang, L., Sun, X., & He, Q.(2016). Simultaneous Microcystis Algicidal and Microcystin Degrading Capability by a Single Acinetobacter Bacterial Strain. Environ Sci Technol. 50, 11903–11911. doi:10.1021/acs.est.6b03986
MERML43	Meilun River	OP364811	Pseudomonas japonica NBRC 103040	0.9889	Bacteria;Proteobacteria;Gammaproteobacteria;Pseudomonadales;Pseudomonadaceae;Pseudomonas	14.50%±3.96%	-5.90%±5.60%	10.29%±1.93%	-3.25%±1.09%		94.33%±0.09%	80.26%±0.16%	Zhou, S., Yin, H., Tang, S., Peng, H., Yin, D., Yang, Y., Liu, Z., & Dang, Z. (2016). Physiological responses of Microcystis aeruginosa against the algicidal bacterium Pseudomonas aeruginosa. Ecotoxicol Environ Saf. 127, 214–221. doi:10.1016/j.ecoenv.2016.02.001
MERCJ48	Chang River	OP364814	Pseudomonas hunanensis LV	0.9937	Bacteria;Proteobacteria;Gammaproteobacteria;Pseudomonadales;Pseudomonadaceae;Pseudomonas	14.50%±4.08%	-7.45%±0.39%	-5.99%±1.83%	10.81%±1.12%		83.67%±0.28%	73.46%±0.10%	Zhou, S., Yin, H., Tang, S., Peng, H., Yin, D., Yang, Y., Liu, Z., & Dang, Z. (2016). Physiological responses of Microcystis aeruginosa against the algicidal bacterium Pseudomonas aeruginosa. Ecotoxicol Environ Saf. 127, 214–221. doi:10.1016/j.ecoenv.2016.02.001
MERXh34	Xiaohuang River	OP364804	Pseudomonas hunanensis LV	0.9922	Bacteria;Proteobacteria;Gammaproteobacteria;Pseudomonadales;Pseudomonadaceae;Pseudomonas	7.49%±0.63%	0.84%±1.46%	18.89%±0.95%	15.82%±3.13%		60.66%±0.50%	88.83%±0.37%	Zhou, S., Yin, H., Tang, S., Peng, H., Yin, D., Yang, Y., Liu, Z., & Dang, Z. (2016). Physiological responses of Microcystis aeruginosa against the algicidal bacterium Pseudomonas aeruginosa. Ecotoxicol Environ Saf. 127, 214–221. doi:10.1016/j.ecoenv.2016.02.001
MERXLGS28	Xiaolvgu park	OP364835	Pseudomonas mosselii CIP 105259	0.9928	Bacteria;Proteobacteria;Gammaproteobacteria;Pseudomonadales;Pseudomonadaceae;Pseudomonas	31.03%±0.32%	1.21%±2.22%	27.92%±1.37%	-3.94%±1.60%		95.21%±0.21%	81.68%±0.07%	Zhou, S., Yin, H., Tang, S., Peng, H., Yin, D., Yang, Y., Liu, Z., & Dang, Z. (2016). Physiological responses of Microcystis aeruginosa against the algicidal bacterium Pseudomonas aeruginosa. Ecotoxicol Environ Saf. 127, 214–221. doi:10.1016/j.ecoenv.2016.02.001
MERML32	Meilun River	OP364812	Pseudomonas hunanensis LV	0.9929	Bacteria;Proteobacteria;Gammaproteobacteria;Pseudomonadales;Pseudomonadaceae;Pseudomonas	26.94%±3.47%	18.67%±0.63%	19.00%±1.13%	13.53%±1.30%		94.98%±0.11%	81.88%±0.20%	Zhou, S., Yin, H., Tang, S., Peng, H., Yin, D., Yang, Y., Liu, Z., & Dang, Z. (2016). Physiological responses of Microcystis aeruginosa against the algicidal bacterium Pseudomonas aeruginosa. Ecotoxicol Environ Saf. 127, 214–221. doi:10.1016/j.ecoenv.2016.02.001
MERCJ5	Chang River	OP364813	Pseudomonas mosselii CIP 105259	0.9938	Bacteria;Proteobacteria;Gammaproteobacteria;Pseudomonadales;Pseudomonadaceae;Pseudomonas	23.86%±4.68%	13.87%±0.59%	17.84%±1.92%	27.93%±1.04%		94.38%±0.03%	78.07%±0.15%	Zhou, S., Yin, H., Tang, S., Peng, H., Yin, D., Yang, Y., Liu, Z., & Dang, Z. (2016). Physiological responses of Microcystis aeruginosa against the algicidal bacterium Pseudomonas aeruginosa. Ecotoxicol Environ Saf. 127, 214–221. doi:10.1016/j.ecoenv.2016.02.001
MERXLGS25-1	Xiaolvgu park	OP364796	Pseudomonas hunanensis LV	0.9929	Bacteria;Proteobacteria;Gammaproteobacteria;Pseudomonadales;Pseudomonadaceae;Pseudomonas	34.66%±1.16%	8.38%±1.13%	42.30%±1.30%	2.26%±1.21%		94.11%±0.26%	80.74%±0.29%	Zhou, S., Yin, H., Tang, S., Peng, H., Yin, D., Yang, Y., Liu, Z., & Dang, Z. (2016). Physiological responses of Microcystis aeruginosa against the algicidal bacterium Pseudomonas aeruginosa. Ecotoxicol Environ Saf. 127, 214–221. doi:10.1016/j.ecoenv.2016.02.001
MERXLGS6	Xiaolvgu park	OP364795	Pseudomonas soli F-279,208	0.9977	Bacteria;Proteobacteria;Gammaproteobacteria;Pseudomonadales;Pseudomonadaceae;Pseudomonas	32.72%±0.58%	5.41%±1.96%	8.08%±1.42%	4.70%±1.79%		91.89%±0.15%	70.73%±0.26%	Zhou, S., Yin, H., Tang, S., Peng, H., Yin, D., Yang, Y., Liu, Z., & Dang, Z. (2016). Physiological responses of Microcystis aeruginosa against the algicidal bacterium Pseudomonas aeruginosa. Ecotoxicol Environ Saf. 127, 214–221. doi:10.1016/j.ecoenv.2016.02.001
MERXLGS29	Xiaolvgu park	OP364797	Pseudomonas hunanensis LV	0.9929	Bacteria;Proteobacteria;Gammaproteobacteria;Pseudomonadales;Pseudomonadaceae;Pseudomonas	38.02%±1.76%	-3.84%±4.30%	18.53%±2.67%	2.54%±2.29%		90.13%±0.15%	73.77%±0.67%	Zhou, S., Yin, H., Tang, S., Peng, H., Yin, D., Yang, Y., Liu, Z., & Dang, Z. (2016). Physiological responses of Microcystis aeruginosa against the algicidal bacterium Pseudomonas aeruginosa. Ecotoxicol Environ Saf. 127, 214–221. doi:10.1016/j.ecoenv.2016.02.001
MERA3	CCNU campus	OP364784	Pseudomonas hunanensis LV	0.9972	Bacteria;Proteobacteria;Gammaproteobacteria;Pseudomonadales;Pseudomonadaceae;Pseudomonas	47.19%±1.44%	49.93%±0.67%	12.15%±0.85%	37.70%±0.35%		70.39%±0.41%	68.56%±0.67%	Zhou, S., Yin, H., Tang, S., Peng, H., Yin, D., Yang, Y., Liu, Z., & Dang, Z. (2016). Physiological responses of Microcystis aeruginosa against the algicidal bacterium Pseudomonas aeruginosa. Ecotoxicol Environ Saf. 127, 214–221. doi:10.1016/j.ecoenv.2016.02.001
MERJH5	Qinghe Reservoir	OP364810	Pseudomonas CP032618_s PF08	0.9924	Bacteria;Proteobacteria;Gammaproteobacteria;Pseudomonadales;Pseudomonadaceae;Pseudomonas	-12.01%±0.64%	12.80%±0.65%	29.71%±1.39%	20.12%±0.24%		88.82%±0.19%	58.90%±0.71%	Zhou, S., Yin, H., Tang, S., Peng, H., Yin, D., Yang, Y., Liu, Z., & Dang, Z. (2016). Physiological responses of Microcystis aeruginosa against the algicidal bacterium Pseudomonas aeruginosa. Ecotoxicol Environ Saf. 127, 214–221. doi:10.1016/j.ecoenv.2016.02.001
MERNW13-1	Nan Lake	OP364787	Pseudomonas hunanensis LV	0.9904	Bacteria;Proteobacteria;Gammaproteobacteria;Pseudomonadales;Pseudomonadaceae;Pseudomonas	16.86%±1.29%	44.81%±0.77%	12.91%±0.88%	15.58%±0.50%		91.54%±0.16%	38.77%±0.17%	Zhou, S., Yin, H., Tang, S., Peng, H., Yin, D., Yang, Y., Liu, Z., & Dang, Z. (2016). Physiological responses of Microcystis aeruginosa against the algicidal bacterium Pseudomonas aeruginosa. Ecotoxicol Environ Saf. 127, 214–221. doi:10.1016/j.ecoenv.2016.02.001
MERSZ-3	CCNU campus	OP364786	Pseudomonas otitidis MCC10330	0.9896	Bacteria;Proteobacteria;Gammaproteobacteria;Pseudomonadales;Pseudomonadaceae;Pseudomonas	59.69%±0.59%	36.74%±0.74%	50.41%±1.43%	47.76%±0.71%		70.15%±0.27%	47.76%±0.71%	Zhou, S., Yin, H., Tang, S., Peng, H., Yin, D., Yang, Y., Liu, Z., & Dang, Z. (2016). Physiological responses of Microcystis aeruginosa against the algicidal bacterium Pseudomonas aeruginosa. Ecotoxicol Environ Saf. 127, 214–221. doi:10.1016/j.ecoenv.2016.02.001
MERYL11-29	Yilong Lake	OP364790	Pseudomonas hunanensis LV	0.992	Bacteria;Proteobacteria;Gammaproteobacteria;Pseudomonadales;Pseudomonadaceae;Pseudomonas	38.82%±0.90%	32.25%±2.42%	32.89%±2.03%	-6.27%±3.96%		63.27%±1.06%	54.54%±0.24%	Zhou, S., Yin, H., Tang, S., Peng, H., Yin, D., Yang, Y., Liu, Z., & Dang, Z. (2016). Physiological responses of Microcystis aeruginosa against the algicidal bacterium Pseudomonas aeruginosa. Ecotoxicol Environ Saf. 127, 214–221. doi:10.1016/j.ecoenv.2016.02.001
MERYL5-16	Yilong Lake	OP364788	Pseudomonas QJRX_s MB-090714	0.993	Bacteria;Proteobacteria;Gammaproteobacteria;Pseudomonadales;Pseudomonadaceae;Pseudomonas	35.38%±0.36%	23.68%±3.65%	14.89%±2.10%	11.09%±1.84%		62.33%±0.28%	57.25%±1.45%	Zhou, S., Yin, H., Tang, S., Peng, H., Yin, D., Yang, Y., Liu, Z., & Dang, Z. (2016). Physiological responses of Microcystis aeruginosa against the algicidal bacterium Pseudomonas aeruginosa. Ecotoxicol Environ Saf. 127, 214–221. doi:10.1016/j.ecoenv.2016.02.001
MERXhN29	Xiaohuang River	OP364809	Pseudomonas piscium P50	0.9935	Bacteria;Proteobacteria;Gammaproteobacteria;Pseudomonadales;Pseudomonadaceae;Pseudomonas	28.78%±0.91%	51.95%±0.92%	36.72%±0.43%	57.18%±0.49%		27.07%±1.66%	62.34%±0.53%	Zhou, S., Yin, H., Tang, S., Peng, H., Yin, D., Yang, Y., Liu, Z., & Dang, Z. (2016). Physiological responses of Microcystis aeruginosa against the algicidal bacterium Pseudomonas aeruginosa. Ecotoxicol Environ Saf. 127, 214–221. doi:10.1016/j.ecoenv.2016.02.001
Broad-target algicidal bacteria
MERNW13	Nan Lake	OP364820	Microbacterium arabinogalactanolyticum IFO 14344	0.9835	Bacteria;Actinobacteria;Actinomycetia;Microbacteriales;Microbacteriaceae;Microbacterium	-7.42%±1.91%	60.47%±0.61%	28.38%±2.61%	19.95%±0.49%		88.72%±0.02%	50.57%±0.72%	Guo, H., Zhang, W., et al.(2019).Process of algae-lysis and chlorophyll degradation kinetics of Microbacterium oleivoran bacteria. Environ Chem.6,1274-1281.
MERD3	CCNU campus	OP364815	Streptomyces roseolus NBRC 12816	0.9858	Bacteria;Actinobacteria;Actinomycetia;Streptomycetales;Streptomycetaceae;Streptomyces	15.62%±1.91%	68.92%±1.39%	31.38%±1.46%	25.41%±1.64%		68.92%±1.39%	43.30%±1.25%	Kong,Y.,Chen, J., Xu, X., Zhu, L.(2013).Spectra Characteristic of Degradation Products and Inhibition Mechanismof Streptom yces sp. HJC-D1 on Microcystis Aeruginosa. Spectrosc Spect Anal. 33,167-171.
MERYL1-1	Yilong Lake	OP364823	Sphingomonas echinoides ATCC 14820	0.9841	Bacteria;Proteobacteria;Alphaproteobacteria;Sphingomonadales;Sphingomonadaceae;Sphingomonas	18.26%±2.63%	44.87%±2.51%	85.03%±0.57%	93.21%±9.69%		75.56%±0.62%	82.75%±0.43%	Xie, J.,Yin, G.,Zheng, X.,Lu, B.,Xu, P.(2005).Separation and Lytic Study of One Algae-lysing Bacteria. Journal of Jiangsu Ocean University(Natural Science Edition).1,69-71.
MEREH12	Erhai Lake	OP364821	Sphingomonas echinoides ATCC 14820	0.9849	Bacteria;Proteobacteria;Alphaproteobacteria;Sphingomonadales;Sphingomonadaceae;Sphingomonas	41.73%±0.40%	49.20%±2.18%	65.40%±0.71%	87.28%±0.60%		64.57%±0.26%	51.83%±1.76%	Xie, J.,Yin, G.,Zheng, X.,Lu, B.,Xu, P.(2005).Separation and Lytic Study of One Algae-lysing Bacteria. Journal of Jiangsu Ocean University(Natural Science Edition).1,69-71.
MERJM4	Nan Lake	OP364818	Achromobacter marplatensis B2	0.9912	Bacteria;Proteobacteria;Betaproteobacteria;Burkholderiales;Alcaligenaceae;Achromobacter	45.41%±1.84%	32.77%±1.51%	63.02%±0.77%	78.73%±1.08%		64.77%±1.29%	59.63%±0.52%	Niu, D. D. , Zheng, Q. S. , Liu, Z. P. , Zhang, N. , & Yao, Y.(2011). Algicidal effect of an algae-lysing bacterium yz on microcystis aeruginosa. China Environmental ence. 31, 321-326. doi:10.3724/SP.J.1077.2011.00311
MERJRM1-1	Nan Lake	OP364817	Achromobacter ruhlandii LMG 1866	0.9956	Bacteria;Proteobacteria;Betaproteobacteria;Burkholderiales;Alcaligenaceae;Achromobacter	33.38%±1.48%	44.33%±1.23%	62.34%±1.74%	79.74%±0.62%		64.56%±0.91%	55.69%±0.51%	Niu, D. D. , Zheng, Q. S. , Liu, Z. P. , Zhang, N. , & Yao, Y.(2011). Algicidal effect of an algae-lysing bacterium yz on microcystis aeruginosa. China Environmental ence. 31, 321-326. doi:10.3724/SP.J.1077.2011.00311
MERKC1	Kuqa Lake	OP364828	Hydrogenophaga taeniospiralis NBRC 102512	0.9936	Bacteria;Proteobacteria;Betaproteobacteria;Burkholderiales;Comamonadaceae;Hydrogenophaga	32.60%±2.00%	22.02%±1.78%	17.88%±1.22%	76.61%±0.86%		72.76%±0.55%	64.33%±0.91%	Yamaguchi, T., Narsico, J., Kobayashi, T., Inoue, A., & Ojima, T.(2019). Production of poly(3-hydroyxybutylate) by a novel alginolytic bacterium Hydrogenophaga sp. strain UMI-18 using alginate as a sole carbon source. J Biosci Bioeng. 128, 203–208. doi:10.1016/j.jbiosc.2019.02.008
MERCHX1	Chao Lake	OP364829	Kinneretia asaccharophila KIN192	0.9826	Bacteria;Proteobacteria;Betaproteobacteria;Burkholderiales;Comamonadaceae;Kinneretia	44.28%±0.91%	7.08%±0.31%	33.24%±3.40%	79.90%±0.72%		81.70%±1.48%	72.04%±0.36%	NR
MERXLGS1	Xiaolvgu park	OP364826	Paucibacter aquatile CR182	0.9881	Bacteria;Proteobacteria;Betaproteobacteria;Burkholderiales;Comamonadaceae;Paucibacter	73.25%±0.28%	71.05%±0.50%	52.22%±1.84%	83.28%±0.42%		81.75%±0.52%	90.28%±0.26%	Le, V. V., Ko, S. R., Kang, M., Lee, S. A., Oh, H. M., & Ahn, C. Y. (2022). Algicide capacity of Paucibacter aquatile DH15 on Microcystis aeruginosa by attachment and non-attachment effects. Environ Pollut.302, 119079. doi:10.1016/j.envpol.2022.119079
MERYL1-42	Yilong Lake	OP364825	Paucibacter aquatile CR182	0.988	Bacteria;Proteobacteria;Betaproteobacteria;Burkholderiales;Comamonadaceae;Paucibacter	16.04%±4.08%	35.50%±2.84%	76.40%±0.32%	83.48%±0.67%		63.31%±1.10%	71.01%±0.69%	Le, V. V., Ko, S. R., Kang, M., Lee, S. A., Oh, H. M., & Ahn, C. Y. (2022). Algicide capacity of Paucibacter aquatile DH15 on Microcystis aeruginosa by attachment and non-attachment effects. Environ Pollut .302, 119079. doi:10.1016/j.envpol.2022.119079
MERHS4	Wetland park	OP364831	Paucibacter aquatile CR182	0.9923	Bacteria;Proteobacteria;Betaproteobacteria;Burkholderiales;Comamonadaceae;Paucibacter	27.91%±2.47%	65.25%±0.54%	16.36%±1.60%	69.11%±0.60%		52.11%±1.20%	82.60%±0.27%	Le, V. V., Ko, S. R., Kang, M., Lee, S. A., Oh, H. M., & Ahn, C. Y. (2022). Algicide capacity of Paucibacter aquatile DH15 on Microcystis aeruginosa by attachment and non-attachment effects. Environ Pollut . 302, 119079. doi:10.1016/j.envpol.2022.119079
MERZJ23	Pearl River	OP364830	Paucibacter aquatile CR182	0.9901	Bacteria;Proteobacteria;Betaproteobacteria;Burkholderiales;Comamonadaceae;Paucibacter	22.94%±0.71%	43.69%±1.22%	0.40%±1.68%	87.75%±0.93%		28.29%±1.58%	75.85%±0.86%	Le, V. V., Ko, S. R., Kang, M., Lee, S. A., Oh, H. M., & Ahn, C. Y. (2022). Algicide capacity of Paucibacter aquatile DH15 on Microcystis aeruginosa by attachment and non-attachment effects. Environ Pollut. 302, 119079. doi:10.1016/j.envpol.2022.119079
MERYL15	Yilong Lake	OP364822	Chitinimonas viridis HMD2169	0.9955	Bacteria;Proteobacteria;Betaproteobacteria;Neisseriales;Neisseriaceae;Chitinimonas	83.11%±0.43%	60.38%±1.99%	77.31%±1.26%	89.40%±0.72%		22.60%±0.39%	92.63%±0.18%	Zhang, H., He, Y., et al.(2018).lsolation, Identification and Algicidal Characteristics of an Efficient-algicidal Bacterium from Lake Chaohu.Environmental Science & Technology.7,1-5+13.
MERXLGS2	Xiaolvgu park	OP364827	Chitinimonas viridis HMD2169	1	Bacteria;Proteobacteria;Betaproteobacteria;Neisseriales;Neisseriaceae;Chitinimonas	62.47%±0.40%	75.66%±0.66%	56.84%±1.27%	82.10%±1.00%		50.96%±0.58%	87.10%±0.16%	Zhang, H., He, Y., et al.(2018).lsolation, Identification and Algicidal Characteristics of an Efficient-algicidal Bacterium from Lake Chaohu.Environmental Science & Technology.7,1-5+13.
MERYL1-35	Yilong Lake	OP364824	Chromobacterium rhizoryzae LAM1188	0.9888	Bacteria;Proteobacteria;Betaproteobacteria;Neisseriales;Neisseriaceae;Chromobacterium	22.85%±0.48%	80.66%±1.02%	69.43%±0.69%	83.08%±0.73%		95.08%±0.14%	89.55%±0.21%	NR
MERA1	CCNU campus	OP364816	Chromobacterium rhizoryzae LAM1188	0.9839	Bacteria;Proteobacteria;Betaproteobacteria;Neisseriales;Neisseriaceae;Chromobacterium	25.88%±1.15%	89.73%±0.29%	66.95%±1.30%	62.06%±1.14%		94.96%±0.09%	90.23%±0.26%	NR
MERJH27	Qinghe Reservoir	OP364832	Pseudomonas campi S1-A32-2	0.9986	Bacteria;Proteobacteria;Gammaproteobacteria;Pseudomonadales;Pseudomonadaceae;Pseudomonas	-8.41%±1.78%	12.44%±0.87%	24.44%±1.93%	15.66%±0.90%		68.71%±0.13%	59.27%±0.27%	Zhou, S., Yin, H., Tang, S., Peng, H., Yin, D., Yang, Y., Liu, Z., & Dang, Z.(2016). Physiological responses of Microcystis aeruginosa against the algicidal bacterium Pseudomonas aeruginosa. Ecotoxicol Environ Saf. 127, 214–221. doi:10.1016/j.ecoenv.2016.02.001
a Algicidal rates are shown as the mean ± SE from three independent assays.
bNot reported
